# Supplementary material for: Gelatin-Graphene Oxide Nanocomposite Hydrogels for Kluyveromyces lactis Encapsulation: Potential Applications in Probiotics and Bioreactor Packings
Source: Biomolecules. 2021 Jun 22;11(7):922. doi: 10.3390/biom11070922 (PMC8302002; doi:10.3390/biom11070922)
Supplement: Supplementary file 1 [file biomolecules-11-00922-s001.zip]

Archive with 1 entries (1 files):
- biomolecules-1241771-supplementary.pdf
